# Supplementary material for: In Vitro Fermentation Characteristics of Purified Short-Chain Inulin and Inulin Neoseries Oligosaccharides Produced from Red Onions
Source: Foods. 2025 Aug 13;14(16):2804. doi: 10.3390/foods14162804 (PMC12385300; doi:10.3390/foods14162804)
Supplement: Supplementary file 1 [file foods-14-02804-s001.zip]

Archive with 1 entries (1 files):
- foods-3774929-supplementary.pdf
